# Supplementary material for: The Association Between Rheumatic Disease Therapies and Cardiovascular Outcomes in People with HIV—A Retrospective Cohort Study
Source: J Clin Med. 2024 Oct 18;13(20):6209. doi: 10.3390/jcm13206209 (PMC11508247; doi:10.3390/jcm13206209)
Supplement: Supplementary file 1 [file jcm-13-06209-s001.zip]

Archive with 1 entries (1 files):
- jcm-3217685-supplementary.pdf
